# Supplementary material for: Sterilization Effects on Liposomes with Varying Lipid Chains
Source: Nanomaterials (Basel). 2025 Sep 27;15(19):1478. doi: 10.3390/nano15191478 (PMC12526366; doi:10.3390/nano15191478)
Supplement: Supplementary file 1 [file nanomaterials-15-01478-s001.zip]

Archive with 1 entries (1 files):
- nanomaterials-3856912-supplementary.pdf
